# Supplementary material for: Regulation and Therapeutic Targeting of MTHFD2 and EZH2 in KRAS-Mutated Human Pulmonary Adenocarcinoma
Source: Metabolites. 2022 Jul 15;12(7):652. doi: 10.3390/metabo12070652 (PMC9324032; doi:10.3390/metabo12070652)
Supplement: Supplementary file 1 [file metabolites-12-00652-s001.zip]

Archive with 3 entries (3 files):
- Li_et_al_Supplementary_Figure S1.pdf
- Li_et_al_Supplementary_Figure S2.pdf
- Li_et_al_Supplementary_Table S1.xlsx
