# Supplementary material for: Regulation and Therapeutic Targeting of MTHFD2 and EZH2 in KRAS-Mutated Human Pulmonary Adenocarcinoma
Source: Metabolites. 2022 Jul 15;12(7):652. doi: 10.3390/metabo12070652 (PMC9324032; doi:10.3390/metabo12070652)
Supplement: Supplementary file 1 [file metabolites-12-00652-s001.zip › Li_et_al_Supplementary_Table S1.xlsx]

## Sheet: patient characteristics
#	Sex	Age at diagnosis	Grading	pT	pN	R	pUICC	Overallsurvival time [months]	Overallsurvival Status	IHC-EZH2	IHC-MTHFD2	KRAS status
1	male	69	2	2	1	0	2	31	alive	strong	weak	G12C
2	male	58	2	1	0	0	1	37	alive	weak	weak	G12C
3	female	51	2	1	0	0	1	38	alive	weak	weak	G12C
4	male	60	1	2	0	0	1	38	alive	weak	negative	G12C
5	male	73	2	2	0	0	1	25	deceased	strong	weak	G12C
7	female	58	3	3	2	0	3	17	alive	weak	negative	G12C
8	male	58	3	1	0	0	1	1	deceased	strong	weak	G12C
9	female	72	3	4	0	0	4	6	deceased	strong	strong	G12C
10	male	70	2	2	0	0	1	56	deceased	weak	negative	G12C
11	male	84	3	3	1	0	3	2	deceased	strong	weak	G12C
12	male	55	3	3	0	0	2	13	deceased	weak	strong	G12C
13	male	63	2	1	0	0	1	11	alive	strong	strong	G12C
14	female	57	2	1	0	0	1	55	alive	weak	negative	G12C
15	female	60	2	1	0	0	1	23	deceased	strong	strong	G12C
16	male	70	2	1	0	0	1	9	deceased	weak	weak	G12C
17	male	63	2	1	0	0	1	20	alive	strong	negative	G12V
18	female	54	2	2	0	0	1	32	alive	weak	negative	G12V
19	female	68	3	2	1	0	2	23	deceased	strong	weak	G12V
20	male	80	2	1	0	0	1	18	alive	weak	negative	wildtype
21	male	75	3	1	0	0	1	26	alive	weak	weak	wildtype
22	male	74	2	1	0	0	1	29	alive	strong	negative	wildtype
23	female	65	2	2	0	0	1	20	alive	weak	negative	wildtype
24	female	81	3	2	0	0	1	18	alive	strong	weak	wildtype
28	female	75	2	1	0	0	1	17	alive	weak	negative	wildtype
29	female	70	2	1	0	0	1	17	alive	weak	negative	wildtype
30	male	70	1	3	0	0	2	19	alive	weak	negative	wildtype
31	female	34	1	3	0	0	2	18	alive	weak	negative	wildtype
32	female	61	2	1	0	0	1	37	alive	weak	negative	wildtype
33	male	72	3	3	0	0	2	8	deceased	strong	weak	wildtype
34	male	57	3	3	0	0	2	18	alive	strong	weak	wildtype
35	male	73	3	1	1	0	2	18	alive	strong	weak	wildtype
36	male	63	2	2	1	0	2	31	alive	strong	negative	wildtype
37	female	50	3	4	2	1	3	18	alive	weak	weak	wildtype
38	female	59	2	3	0	0	2	32	alive	weak	negative	wildtype
39	male	64	2	2	1	0	2	33	alive	strong	negative	wildtype
40	male	72	2	1	2	0	3	35	deceased	strong	weak	wildtype
42	female	52	3	4	2	1	4	7	deceased	weak	weak	wildtype
43	male	64	2	1	1	0	2	24	deceased	weak	strong	wildtype
44	female	80	2	2	2	0	3	5	deceased	weak	negative	wildtype
45	female	85	2	2	1	0	2	32	deceased	weak	negative	wildtype
46	male	58	2	1	0	0	1	40	deceased	weak	negative	wildtype
47	female	71	2	1	0	0	1	32	deceased	strong	negative	wildtype
48	male	63	2	2	2	0	3	34	deceased	strong	weak	wildtype
49	female	59	2	2	2	0	2	66	deceased	weak	weak	wildtype
50	female	74	2	2	0	0	2	34	alive	weak	negative	wildtype
51	male	63	2	1	0	0	1	1	deceased	weak	negative	wildtype
52	female	39	2	1	0	0	1	53	deceased	weak	negative	wildtype
53	male	73	2	2	1	0	2	43	deceased	strong	weak	wildtype
54	male	70	1	3	0	0	2	19	alive	negative	negative	wildtype
55	male	80	2	1	0	0	1	18	alive	weak	weak	wildtype
56	female	61	2	1	0	0	1	37	alive	weak	negative	wildtype
59	male	60	2	1	0	0	1	28	alive	negative	weak	wildtype
60	female	67	2	1	0	0	1	50	alive	weak	weak	wildtype
61	female	68	1	2	0	0	2	44	alive	weak	negative	wildtype
63	female	81	2	2	0	0	1	53	alive	weak	negative	wildtype
64	female	69	2	2	0	1	2	119	alive	negative	negative	wildtype
66	male	56	2	1	0	0	1	7	alive	strong	weak	wildtype
67	female	72	3	4	2	0	3	12	alive	strong	weak	wildtype
68	female	67	2	1	0	0	1	6	alive	weak	weak	wildtype
69	male	67	2	1	1	0	2	11	alive	weak	weak	wildtype
70	female	73	3	2	2	0	3	13	alive	weak	strong	wildtype
71	male	65	1	4	0	0	3	12	alive	weak	weak	wildtype
6	male	59	3	2	0	0	1	x	x	weak	negative	x
25	female	76	2	1	2	0	3	x	x	weak	negative	x
26	male	67	2	1	Nx	0	1	x	x	weak	weak	x
27	female	49	3	2	0	0	4	x	x	weak	negative	x
41	male	62	3	2	2	0	3	x	x	strong	strong	x
57	male	76	2	2	0	0	1	x	x	weak	negative	x
58	female	76	2	1	2	0	3	x	x	strong	weak	x
62	male	61	2	2	1	0	2	x	x	strong	weak	x
65	male	81	2	1	0	0	1	x	x	strong	weak	x
72	male	58	2	1	Nx	0	4	31	alive	weak	negative	x
73	male	71	3	1	0	0	1	18	alive	strong	negative	x
74	male	57	3	1	0	0	1	21	alive	strong	strong	x
75	female	67	3	3	1	0	3	2	deceased	strong	weak	x
76	male	70	2	2	2	0	3	24	alive	strong	negative	x
77	male	62	3	2	2	0	3	13	deceased	strong	weak	x
78	female	66	3	1	Nx	0	1	21	alive	weak	negative	x
79	male	61	2	1	0	0	1	38	alive	weak	negative	x
80	male	73	2	1	0	0	1	34	alive	weak	weak	x
81	female	53	2	3	0	0	2	32	deceased	weak	negative	x
82	female	59	2	1	1	0	2	17	alive	weak	weak	x
83	male	64	3	1	1	0	2	8	deceased	strong	weak	x
84	male	54	3	2	1	0	2	7	deceased	strong	strong	x
85	male	69	2	2	0	0	1	13	deceased	weak	negative	x
86	female	73	1	1	Nx	0	1	22	deceased	strong	negative	x
87	male	83	3	2	0	0	1	5	deceased	weak	weak	x
88	male	60	1	2	Nx	1	1	43	deceased	weak	negative	x
89	female	70	2	1	Nx	0	1	30	deceased	strong	negative	x
90	male	80	3	2	0	0	1	10	deceased	strong	weak	x
91	male	51	1	1	0	0	1	44	deceased	weak	negative	x
92	male	63	2	2	2	0	3	34	deceased	weak	negative	x
93	male	69	3	1	2	0	3	34	deceased	weak	weak	x
94	male	77	2	2	2	0	3	12	deceased	weak	negative	x
95	female	53	2	4	2	0	3	10	deceased	strong	negative	x
96	male	60	2	1	1	0	2	17	deceased	weak	weak	x
97	male	75	2	1	0	0	1	12	alive	weak	weak	x
98	female	73	2	1	0	0	1	x	x	strong	weak	x
99	female	74	2	1	0	0	1	70	alive	weak	weak	x
100	female	61	2	2	1	1	2	19	deceased	strong	weak	x
101	male	70	2	2	1	0	2	7	deceased	weak	negative	x
102	female	74	2	1	1	0	2	6	deceased	strong	weak	x
103	female	69	3	4	1	0	3	33	alive	weak	negative	x
104	female	60	2	1	0	0	1	50	alive	weak	negative	x
105	female	44	2	4	2	1	3	38	deceased	weak	negative	x
106	female	78	3	2	2	0	3	x	x	strong	negative	x
107	male	69	3	1	2	0	3	34	deceased	weak	weak	x
108	male	71	2	1	0	0	1	62	deceased	weak	strong	x
109	male	66	2	1	0	0	1	40	deceased	strong	negative	x
